# Supplementary material for: Cocrystals by Design: A Rational Coformer Selection Approach for Tackling the API Problems
Source: Pharmaceutics. 2023 Apr 6;15(4):1161. doi: 10.3390/pharmaceutics15041161 (PMC10140925; doi:10.3390/pharmaceutics15041161)
Supplement: Supplementary file 1 [file pharmaceutics-15-01161-s001.zip]

Archive with 1 entries (1 files):
- pharmaceutics-2288495-supplementary.pdf
